# Supplementary material for: Characterization of Chitosan Hydrogels Obtained through Phenol and Tripolyphosphate Anionic Crosslinking
Source: Polymers (Basel). 2024 May 2;16(9):1274. doi: 10.3390/polym16091274 (PMC11085344; doi:10.3390/polym16091274)
Supplement: Supplementary file 1 [file polymers-16-01274-s001.zip]

Archive with 1 entries (1 files):
- polymers-2939262-supplementary.pdf
